# Supplementary material for: Non-Homologous End-Joining Pathway Associated with Occurrence of Myocardial Infarction: Gene Set Analysis of Genome-Wide Association Study Data
Source: PLoS One. 2013 Feb 15;8(2):e56262. doi: 10.1371/journal.pone.0056262 (PMC3574159; doi:10.1371/journal.pone.0056262)
Supplement: Table S1 — Characteristics of the 5 DNA repair pathways. (XLS) [file pone.0056262.s001.xls]

## Sheet: Table S1
Supplementary table S1, Characteristics of the 5 DNA repair pathways
Pathway	Gene	Entrez gene ID	Chr	Start (bp)	End (bp)	Kb.
Base excision repair	MUTYH	4595	1	45567501	45578729	11.228
	PARP1	142	1	224615129	224662414	47.285
	POLE4	56655	2	75039283	75050366	11.083
	MBD4	8930	3	130632483	130641542	9.059
	PARP3	10039	3	51951401	51957921	6.52
	OGG1	4968	3	9766661	9783342	16.681
	NEIL3	55247	4	178468022	178520994	52.972
	POLD2	5425	7	44120812	44129655	8.843
	NEIL2	252969	8	11664666	11682263	17.597
	POLB	5423	8	42315187	42348470	33.283
	POLE3	54107	9	115209342	115212773	3.431
	POLL	27343	10	103328631	103337963	9.332
	FEN1	2237	11	61316726	61321283	4.557
	HMGB1P40	100506595	11	20487349	20577522	90.173
	POLD3	10714	11	73981277	74031413	50.136
	POLD4	57804	11	66875597	66877593	1.996
	UNG	7374	12	108019798	108033181	13.383
	SMUG1	23583	12	52861519	52869024	7.505
	POLE	5426	12	131710421	131774018	63.597
	TDG	6996	12	102883747	102906785	23.038
	HMGB1	3146	13	29930881	29938081	7.2
	PARP4	143	13	23893075	23984948	91.873
	POLE2	5427	14	49180031	49224685	44.654
	APEX1	328	14	19993130	19995765	2.635
	PARP2	10038	14	19881613	19895902	14.289
	NEIL1	79661	15	73426463	73434639	8.176
	NTHL1	4913	16	2029817	2037868	8.051
	MPG	4350	16	67018	75841	8.823
	LIG3	3980	17	30331651	30356201	24.55
	XRCC1	7515	19	48739304	48771555	32.251
	LIG1	3978	19	53310515	53365372	54.857
	POLD1	5424	19	55579408	55613082	33.674
	HMGB1L1	140690	20	55505630	55533560	27.93
	PCNA	5111	20	5043600	5055268	11.668
	APEX2	27301	23	55043505	55050936	7.431
Nucleotide excision repair	RPA2	6118	1	28090637	28113823	23.186
	POLE4	56655	2	75039283	75050366	11.083
	ERCC3	2071	2	127731336	127768222	36.886
	XPC	7508	3	14161651	14195143	33.492
	RFC4	5984	3	187990378	188006984	16.606
	RFC1	5981	4	38965471	39044390	78.919
	ERCC8	1161	5	60205415	60276648	71.233
	CCNH	902	5	86725839	86744592	18.753
	CDK7	1022	5	68566471	68609004	42.533
	GTF2H2	2966	5	70366709	70399253	32.544
	GTF2H4	2968	6	30983956	30989858	5.902
	GTF2H5	404672	6	158511489	158533362	21.873
	RPA3	6119	7	7643102	7724763	81.661
	RFC2	5982	7	73283770	73306674	22.904
	POLD2	5425	7	44120812	44129655	8.843
	RAD23B	5887	9	109085365	109134290	48.925
	POLE3	54107	9	115209342	115212773	3.431
	XPA	7507	9	99477013	99499460	22.447
	ERCC6	2074	10	50336715	50417078	80.363
	DDB1	1642	11	60823500	60857125	33.625
	GTF2H1	2965	11	18300719	18345152	44.433
	POLD3	10714	11	73981277	74031413	50.136
	POLD4	57804	11	66875597	66877593	1.996
	DDB2	1643	11	47193089	47217339	24.25
	POLE	5426	12	131710421	131774018	63.597
	GTF2H3	2967	12	122684334	122711287	26.953
	RFC5	5985	12	116938893	116954421	15.528
	ERCC5	2073	13	102296175	102326346	30.171
	RFC3	5983	13	33290206	33438694	148.488
	Cul4A	8451	13	112911932	112967392	55.46
	POLE2	5427	14	49180031	49224685	44.654
	MNAT1	4331	14	60271223	60505149	233.926
	ERCC4	2072	16	13921524	13949704	28.18
	RPA1	6117	17	1680095	1748119	68.024
	RAD23A	5886	19	12917654	12925455	7.801
	ERCC1	2067	19	50604712	50619017	14.305
	ERCC2	2068	19	50546686	50565669	18.983
	LIG1	3978	19	53310515	53365372	54.857
	POLD1	5424	19	55579408	55613082	33.674
	PCNA	5111	20	5043600	5055268	11.668
	RBX1	9978	22	39677331	39698612	21.281
	CETN2	1069	23	151746529	151749957	3.428
	RPA4	29935	23	96025563	96027102	1.539
	Cul4B	8450	23	119542474	119593712	51.238
Mismatch repair	EXO1	9156	1	240078158	240119670	41.512
	RPA2	6118	1	28090637	28113823	23.186
	MSH6	2956	2	47863790	47887595	23.805
	MSH2	4436	2	47483767	47563864	80.097
	MLH1	4292	3	37009983	37067339	57.356
	RFC4	5984	3	187990378	188006984	16.606
	RFC1	5981	4	38965471	39044390	78.919
	MSH3	4437	5	79986050	80208389	222.339
	SSBP1	6742	7	141084645	141096726	12.081
	RPA3	6119	7	7643102	7724763	81.661
	RFC2	5982	7	73283770	73306674	22.904
	POLD2	5425	7	44120812	44129655	8.843
	PMS2	5395	7	5979397	6015263	35.866
	POLD3	10714	11	73981277	74031413	50.136
	POLD4	57804	11	66875597	66877593	1.996
	RFC5	5985	12	116938893	116954421	15.528
	RFC3	5983	13	33290206	33438694	148.488
	MLH3	27030	14	74550220	74587988	37.768
	RPA1	6117	17	1680095	1748119	68.024
	LIG1	3978	19	53310515	53365372	54.857
	POLD1	5424	19	55579408	55613082	33.674
	PCNA	5111	20	5043600	5055268	11.668
	RPA4	29935	23	96025563	96027102	1.539
Homologous recombination	RPA2	6118	1	28090637	28113823	23.186
	RAD54L	8438	1	46486004	46516732	30.728
	BLM	641	5	89061583	89159688	98.105
	RAD50	10111	5	131920529	132007492	86.963
	XRCC2	7516	7	151974522	152004183	29.661
	SHFM1	7979	7	96156017	96177139	21.122
	RPA3	6119	7	7643102	7724763	81.661
	SSBP1	6742	7	141084645	141096726	12.081
	POLD2	5425	7	44120812	44129655	8.843
	NBN	4683	8	91014740	91066075	51.335
	RAD54B	25788	8	95453365	95556486	103.121
	MRE11A	4361	11	93790115	93866688	76.573
	MUS81	80198	11	65384525	65390482	5.957
	POLD3	10714	11	73981277	74031413	50.136
	POLD4	57804	11	66875597	66877593	1.996
	RAD52	5893	12	891516	929124	37.608
	BRCA2	675	13	31787617	31871809	84.192
	XRCC3	7517	14	103233708	103251549	17.841
	RAD51L1	5890	14	67356262	68132367	776.105
	RAD51	5888	15	38774661	38811646	36.985
	RAD51C	5889	17	54124962	54166689	41.727
	RPA1	6117	17	1680095	1748119	68.024
	RAD51L3	5892	17	30451515	30471001	19.486
	EME1	146956	17	45805589	45813817	8.228
	TOP3A	7156	17	18117960	18159046	41.086
	POLD1	5424	19	55579408	55613082	33.674
	TOP3B	8940	22	20641404	20667147	25.743
	RPA4	29935	23	96025563	96027102	1.539
Non-homologous end joining	XRCC5	7520	2	216682377	216779248	96.871
	NHEJ1	79840	2	219648292	219733767	85.475
	XRCC4	7518	5	82409073	82685333	276.26
	RAD50	10111	5	131920529	132007492	86.963
	POLM	27434	7	44078374	44088607	10.233
	PRKDC	5591	8	48848223	49035296	187.073
	POLL	27343	10	103328631	103337963	9.332
	DCLRE1C	64421	10	14988879	15036100	47.221
	DNTT	1791	10	98054075	98088309	34.234
	MRE11A	4361	11	93790115	93866688	76.573
	FEN1	2237	11	61316726	61321283	4.557
	LIG4	3981	13	107657794	107665883	8.089
	XRCC6	2547	22	40347241	40389998	42.757
