# Supplementary material for: Non-Homologous End-Joining Pathway Associated with Occurrence of Myocardial Infarction: Gene Set Analysis of Genome-Wide Association Study Data
Source: PLoS One. 2013 Feb 15;8(2):e56262. doi: 10.1371/journal.pone.0056262 (PMC3574159; doi:10.1371/journal.pone.0056262)
Supplement: Table S2 — Subgroup analysis of the non-homologous end-joining pathway in GENDER and PROSPER. (XLS) [file pone.0056262.s002.xls]

## Sheet: Sheet1
Supplementary table S2, Subgroup analysis of the non-homologous end-joining pathway in GENDER and PROSPER
Subgroup	GENDER (N)	P		PROSPER (N)	P
Male	306/329	0.18		742/1 782	0.013
Female	83/144	0.52		403/2 317	0.67
Diabetes	79/98	0.98		137/407	0.20
No diabetes	310/375	0.034		1 008/3 692	0.056
Smokers	101/115	0.49		481/1 144	0.29
Non-smokers	288/358	0.072		897/2 955	0.20
Pravastatin users	-	-		540/2 065	0.26
Placebo group	-	-		605/2 034	0.23
N=cases/controls.
P indicates the p-value of the association of the non-homologous end-joining pathway and myocardial infarction in the different subgroups.
